# Supplementary material for: The effectiveness and complexity of interventions targeting sedentary behaviour across the lifespan: a systematic review and meta-analysis
Source: Int J Behav Nutr Phys Act. 2020 Apr 25;17:53. doi: 10.1186/s12966-020-00957-0 (PMC7183680; doi:10.1186/s12966-020-00957-0)
Supplement: Supplementary file 4 — Additional file 4. Supplement D. Meta-Analysis and GRADE Assessment [file 12966_2020_957_MOESM4_ESM.xlsx]

## Sheet: Children - Active vs Inactive
Subgroup 1 : Behavioural	Studies	I	C	I2	MD or SMD (and 95%CI)	Risk of Bias	Inconsistency	Indirectness	Imprecision	Publication Bias	Overall Certainty of Evidence	Reasons for Limitations across the Domains
Outcome 1: SB min/day (<=6mo)	18	2490	2632	0.99	-27.20 [-46.99, -7.40]	Serious limitation	Very serious limitation	No serious limitation	Serious limitation	Undetected	Very low certainty	Majority RCTs 16/18, extreme heterogenity, wide confidence intervals
Outcome 2: SB min/day (>6mo)	6	1629	1567	0.87	-6.20 [-26.42, 14.02]	Serious limitation	Very serious limitation	No serious limitation	Serious limitation	Undetected	Very low certainty	Majority RCTs 5/6, high heterogenity, wide confidence intervals
Subgroup 2 : Environmental	Studies	I	C	I2	MD or SMD (and 95%CI)	Risk of Bias	Inconsistency	Indirectness	Imprecision	Publication Bias	Overall Certainty of Evidence	Reasons for Limitations across the Domains
Outcome 1: SB min/day (<=6mo)	8	255	237	0.77	-18.57 [-40.12, 2.99]	Serious limitation	Very serious limitation	No serious limitation	Serious limitation	Undetected	Very low certainty	Majority RCTs, high heterogenity, wide confidence intervals
Outcome 2: SB min/day (>6mo)	2	41	41	0	-8.75 [-17.18, -0.32]	Very serious limitation	No serious limitation	No serious limitation	Serious limitation	Undetected	Very low certainty	Non RCTs, high RoB, only includes two interventions
Subgroup 3 : Mixed	Studies	I	C	I2	MD or SMD (and 95%CI)	Risk of Bias	Inconsistency	Indirectness	Imprecision	Publication Bias	Overall Certainty of Evidence	Reasons for Limitations across the Domains
Outcome 1: SB min/day (<=6mo)	6	1941	1925	0.37	-27.41 [-51.18, -3.63]	No serious limitation	No serious limitation	No serious limitation	Serious limitation	Undetected	Moderate certainty	All RCTs, wide confidence intervals, 37% heterogenity
Outcome 2: SB min/day (>6mo)	15	18710	19150	0.99	-17.54 [-24.15, -10.92]	Serious limitation	Very serious limitation	No serious limitation	No serious limitation	Undetected	Very low certainty	Majority RCTs, extreme heterogenity
Outcome 3: SB % (<=6mo)	3	627	435	0	-1.70 [-2.93, -0.48]	Serious limitation	No serious limitation	No serious limitation	No serious limitation	Undetected	Moderate certainty	Two cluster RCTs, may include unit of analysis error
Overall (if appropriate)	Studies	I	C	I2	MD or SMD (and 95%CI)	Risk of Bias	Inconsistency	Indirectness	Imprecision	Publication Bias	Overall Certainty of Evidence	Reasons for Limitations across the Domains
Outcome 1: SB min/day (<=6mo)	32	4686	4794	0.98	-25.86 [-40.77, -10.96]	Serious limitation	Very serious limitation	No serious limitation	Serious limitation	Undetected	Very low certainty	Majority RCTs, extreme heterogenity, wide confidence intervals
Outcome 2: SB min/day (>6mo)	23	20380	20758	0.98	-14.02 [-19.49, -8.55]	Very serious limitation	Very serious limitation	No serious limitation	No serious limitation	Undetected	Very low certainty	Combination of non-RCTs and RCTs, extreme heterogenity
Outcome 3: SB % (<=6mo)	3	627	435	0	-1.70 [-2.93, -0.48]	Serious limitation	No serious limitation	No serious limitation	No serious limitation	Undetected	Moderate certainty	Two cluster RCTs, may include unit of analysis error

## Sheet: Children - Active vs Active
Subgroup 1 : Behavioural	Studies	I	C	I2	MD or SMD (and 95%CI)	Risk of Bias	Inconsistency	Indirectness	Imprecision	Publication Bias	Overall Certainty of Evidence	Reasons for Limitations across the Domains
Outcome 1: SB min/day (<=6mo)	4	87	90	0	-48.26 [-69.83, -26.69]	Serious limitation	No serious limitation	No serious limitation	Serious imprecision	Undetected	Low certainty	All RCTs, however other RoB identified, 0% heterogenity
Outcome 2: SB min/day (>6mo)	1	255	176	NA	-4.00 [-13.16, 5.16]	Very serious limitation	No serious limitation	No serious limitation	Serious imprecision	Undetected	Very low certainty	Only one study included, high RoB
Subgroup 3 : Mixed	Studies	I	C	I2	MD or SMD (and 95%CI)	Risk of Bias	Inconsistency	Indirectness	Imprecision	Publication Bias	Overall Certainty of Evidence	Reasons for Limitations across the Domains
Outcome 1: SB min/day (<=6mo)	4	46	44	0.91	-74.73 [-152.36, 2.90]	Serious limitation	Very serious limitation	No serious limitation	Very serious limitation	Undetected	Very low certainty	All RCTs, however other RoB identified, extreme heterogenity
Outcome 2: SB min/day (>6mo)	1	22	22	NA	19.14 [-3.46, 41.74]	Serious limitation	No serious limitation	No serious limitation	Serious limitation	Undetected	Low certainty	Only one study included, small sample size downgraded imprecision
Outcome 3: SB % (<=6mo)	1	39	37	NA	3.17 [-7.60, 13.94]	Serious limitation	No serious limitation	No serious limitation	Serious limitation	Undetected	Low certainty	Only one study included, small sample size downgraded imprecision
Overall (if appropriate)	Studies	I	C	I2	MD or SMD (and 95%CI)	Risk of Bias	Inconsistency	Indirectness	Imprecision	Publication Bias	Overall Certainty of Evidence	Reasons for Limitations across the Domains
Outcome 1: SB min/day (<=6mo)	8	133	134	0.86	-59.90 [-102.16, -17.65]	Serious limitation	Very serious limitation	No serious limitation	Very serious limitation	Undetected	Very low certainty	All RCTs, however other RoB identified, high heterogenity
Outcome 2: SB min/day (>6mo)	2	277	198	0.71	5.17 [-17.01, 27.35]	Serious limitation	Very serious limitation	No serious limitation	Serious limitation	Undetected	Very low certainty	RoB identified, high heterogenity
Outcome 3: SB % (<=6mo)	1	39	37	NA	3.17 [-7.60, 13.94]	Serious limitation	No serious limitation	No serious limitation	Serious limitation	Undetected	Low certainty	Only one study included, small sample size downgraded imprecision

## Sheet: Adults - Active vs Inactive
Subgroup 1 : Behavioural	Studies	I	C	I2	MD or SMD (and 95%CI)	Risk of Bias	Inconsistency	Indirectness	Imprecision	Publication Bias	Overall Certainty of Evidence	Reasons for Limitations across the Domains
Outcome 1: SB min/day (<=6mo)	19	1179	1015	0.83	-60.57 [-86.67, -34.46]	Serious limitation	Very serious limitation	No serious limitation	Serious limitation	Undetected	Very low certainty	Majority RCTs 16/19, high heterogenity, wide confidence intervals
Outcome 2: SB min/day (>6mo)	4	701	501	0.63	-7.30 [-28.98, 14.38]	Serious limitation	Serious limitation	No serious limitation	Serious limitation	Undetected	Very low certainty	Half RCTs, other RoB high, moderate heterogenity, wide confidence intervals
Outcome 3: SB % (<=6mo)	1	56	63	NA	-1.02 [-3.03, 0.99]	Serious limitation	No serious limitation	No serious limitation	Serious limitation	Undetected	Low certainty	RCT, non-blinded, only one study included, imprecision downgraded based on low sample size
Subgroup 2 : Environmental	Studies	I	C	I2	MD or SMD (and 95%CI)	Risk of Bias	Inconsistency	Indirectness	Imprecision	Publication Bias	Overall Certainty of Evidence	Reasons for Limitations across the Domains
Outcome 1: SB min/day (<=6mo)	8	181	167	0.86	-64.05 [-104.64, -23.46]	Serious limitation	Very serious limitation	No serious limitation	Very serious limitation	Undetected	Very low certainty	Majority RCTs 5/8, other RoB high, high heterogenity, wide confidence intervals
Outcome 2: SB min/day (>6mo)	1	222	264	NA	-35.20 [-80.94, 10.54]	Serious limitation	No serious limitation	No serious limitation	Very serious limitation	Undetected	Very low certainty	RCT, subjective measure of SB, only one study, wide confidence intervals
Outcome 3: SB % (<=6mo)	2	52	49	0	-13.95 [-15.33, -12.56]	Serious limitation	No serious limitation	No serious limitation	Serious limitation	Undetected	Low certainty	Combination of RCT and non-RCT, imprecision downgraded based on low sample size
Subgroup 3 : Mixed	Studies	I	C	I2	MD or SMD (and 95%CI)	Risk of Bias	Inconsistency	Indirectness	Imprecision	Publication Bias	Overall Certainty of Evidence	Reasons for Limitations across the Domains
Outcome 1: SB min/day (<=6mo)	7	552	526	0.87	-42.63 [-77.62, -7.63]	Serious limitation	Very serious limitation	No serious limitation	Serious limitation	Undetected	Very low certainty	Majority RCTs 6/7, other RoB high, high heterogenity, wide confidence intervals
Outcome 2: SB min/day (>6mo)	5	1797	1052	0.72	-30.25 [52.92, -7.58]	Serious limitation	Very serious limitation	No serious limitation	Serious limitation	Undetected	Very low certainty	Majority RCTs 3/5, other RoB high, wide confidence intervals, high heterogenity
Overall (if appropriate)	Studies	I	C	I2	MD or SMD (and 95%CI)	Risk of Bias	Inconsistency	Indirectness	Imprecision	Publication Bias	Overall Certainty of Evidence	Reasons for Limitations across the Domains
Outcome 1: SB min/day (<=6mo)	34	1912	1708	0.83	-56.86 [-74.10, -39.63]	Serious limitation	Very serious limitation	No serious limitation	Serious limitation	Undetected	Very low certainty	Majority RCTs 28/34, other RoB high, high heterogenity and wide confidence intervals
Outcome 2: SB min/day (>6mo)	10	2720	1817	0.65	-20.14 [-34.13, -6.16]	Serious limitation	Serious limitation	No serious limitation	Serious limitation	Undetected	Very low certainty	Majority RCTs 6/10, other RoB high, moderate heterogenity and wide confidence intervals
Outcome 3: SB % (<=6mo)	3	108	112	0.98	-9.80 [-10.94, -8.65]	Serious limitation	Very serious limitation	No serious limitation	No serious limitation	Undetected	Very low certainty	Majority RCTs 2/3, extreme hetergenity, tight confidence intervals

## Sheet: Adults - Active vs Active
Subgroup 1 : Behavioural	Studies	I	C	I2	MD or SMD (and 95%CI)	Risk of Bias	Inconsistency	Indirectness	Imprecision	Publication Bias	Overall Certainty of Evidence	Reasons for Limitations across the Domains
Outcome 1: SB min/day (<=6mo)	9	404	384	0.87	-36.69 [-76.23, 2.86]	Serious limitation	Very serious limitation	No serious limitation	Very serious limitation	Undetected	Very low certainty	All RCTs, other RoB identified, high heterogenity and wide confidence intervals
Outcome 2: SB min/day (>6mo)	4	145	152	0.69	-3.77 [-20.95, 13.41]	Serious limitation	Serious limitation	No serious limitation	Serious limitation	Undetected	Very low certainty	Majority RCT 3/4, other RoB identified, moderate heterogenity, wide confidence intervals
Subgroup 2 : Environmental	Studies	I	C	I2	MD or SMD (and 95%CI)	Risk of Bias	Inconsistency	Indirectness	Imprecision	Publication Bias	Overall Certainty of Evidence	Reasons for Limitations across the Domains
Outcome 1: SB min/day (<=6mo)	1	15	16	NA	2.58 [-57.81, 62.97]	No serious limitation	No serious limitation	No serious limitation	Serious limitation	Undetected	Moderate certainty	RCT, only one study included, imprecision downgraded based on low sample size, wide confidence intervals
Subgroup 3 : Mixed	Studies	I	C	I2	MD or SMD (and 95%CI)	Risk of Bias	Inconsistency	Indirectness	Imprecision	Publication Bias	Overall Certainty of Evidence	Reasons for Limitations across the Domains
Outcome 1: SB min/day (<=6mo)	3	88	97	0	-11.13 [-35.60, 13.33]	Serious limitation	No serious limitation	No serious limitation	Serious limitation	Undetected	Low certainty	Majority RCT 2/3, other RoB identified, wide confidence intervals, imprecision downgraded based on low sample size
Outcome 2: SB min/day (>6mo)	1	24	12	NA	-29.60 [-72.36, 13.16]	Very serious limitation	No serious limitation	No serious limitation	Serious limitation	Undetected	Very low certainty	Non-RCT, only one study included, imprecision downgraded based on low sample size, wide confidence intervals
Outcome 3: SB % (<=6mo)	2	35	36	0	-1.29 [-4.01, 1.43]	No serious limitation	No serious limitation	No serious limitation	Serious limitation	Undetected	Moderate certainty	Both RCTs, no other RoB, imprecision downgraded based on low sample size
Overall (if appropriate)	Studies	I	C	I2	MD or SMD (and 95%CI)	Risk of Bias	Inconsistency	Indirectness	Imprecision	Publication Bias	Overall Certainty of Evidence	Reasons for Limitations across the Domains
Outcome 1: SB min/day (<=6mo)	13	507	497	0.81	-25.89 [-53.51, 1.73]	Serious limitation	Very serious limitation	No serious limitation	Serious limitation	Undetected	Very low certainty	RoB identified, high heterogenity, wide confidence intervals
Outcome 2: SB min/day (>6mo)	5	169	164	0.62	-6.49 [-22.34, 9.37]	Very serious limitation	Serious limitation	No serious limitation	Serious limitation	Undetected	Very low certainty	Moderate heterogenity, RoB identified, wide confidence intervals
Outcome 3: SB % (<=6mo)	2	35	36	0	-1.29 [-4.01, 1.43]	No serious limitation	No serious limitation	No serious limitation	Serious limitation	Undetected	Moderate certainty	Both RCTs, no other RoB, imprecision downgraded based on low sample size
